# Supplementary material for: Green Tea Consumption and Risk of All-Cause Mortality: Findings from a Prospective Cohort Study
Source: Nutrients. 2026 Jun 15;18(12):1937. doi: 10.3390/nu18121937 (PMC13304542; doi:10.3390/nu18121937)
Supplement: Supplementary file 1 [file nutrients-18-01937-s001.zip]

Archive with 1 entries (1 files):
- nutrients-4263133-supplementary.pdf
